# Supplementary material for: A Highly Sensitive Ammonia Gas Sensor Using Micrometer-Sized Core–Shell-Type Spherical Polyaniline Particles
Source: Sensors (Basel). 2021 Nov 12;21(22):7522. doi: 10.3390/s21227522 (PMC8619626; doi:10.3390/s21227522)
Supplement: Supplementary file 1 [file sensors-21-07522-s001.zip]

Archive with 1 entries (1 files):
- sensors-1455911-supplementary.pdf
